# Supplementary material for: Physiological aspects of nitro drug resistance in Giardia lamblia
Source: Int J Parasitol Drugs Drug Resist. 2018 Apr 28;8(2):271–7. doi: 10.1016/j.ijpddr.2018.04.008 (PMC6039359; doi:10.1016/j.ijpddr.2018.04.008)
Supplement: Online data [file mmc1.xml]

<?xml version="1.0" encoding="UTF-8" standalone="no"?><data:data><datasets><author>norbert.mueller@vetsuisse.unibe.ch</author><type>0</type><dataset><value>1</value><reason>Data will be made available on request</reason><comments/></dataset></datasets></data:data>
